# Supplementary material for: Research-Induced Distress Among Qualitative Researchers Who Engage in Research on Child Maltreatment: A Qualitative Systematic Review of Risk and Resilience
Source: Int J Environ Res Public Health. 2025 Feb 23;22(3):329. doi: 10.3390/ijerph22030329 (PMC11942326; doi:10.3390/ijerph22030329)
Supplement: Supplementary file 1 [file ijerph-22-00329-s001.zip]

Archive with 1 entries (1 files):
- ijerph-3424836-supplementary.pdf
